# Supplementary material for: Racial and Socioeconomic Disparity in Breast Cancer Mortality: A Systematic Review and Meta-Analysis
Source: Cancers (Basel). 2025 May 13;17(10):1641. doi: 10.3390/cancers17101641 (PMC12109952; doi:10.3390/cancers17101641)
Supplement: Supplementary file 1 [file cancers-17-01641-s001.zip]

Archive with 1 entries (1 files):
- cancers-3547361-supplementary.pdf
